# Supplementary material for: In Vivo Confocal Microscopy of the Cornea in Diagnosing Small Fibre Neuropathy: A Cross-Sectional Observational Study
Source: Diagnostics (Basel). 2025 Aug 30;15(17):2207. doi: 10.3390/diagnostics15172207 (PMC12427913; doi:10.3390/diagnostics15172207)
Supplement: Supplementary file 1 [file diagnostics-15-02207-s001.zip]

Archive with 1 entries (1 files):
- diagnostics-3824720-supplementary.pdf
